# Supplementary material for: Genome-Wide Identification, Comprehensive Gene Feature, Evolution, and Expression Analysis of Plant Metal Tolerance Proteins in Tobacco Under Heavy Metal Toxicity
Source: Front Genet. 2019 Apr 24;10:345. doi: 10.3389/fgene.2019.00345 (PMC6491887; doi:10.3389/fgene.2019.00345)
Supplement: Supplementary file 6 [file Table_6.xlsx]

## Sheet: Sheet1
Table S6 The cis-regulatory elements in the promoter regions of NtMTP genes
Function	cis-acting elements	NtMTP1.1	NtMTP1.2	NtMTP4.1	NtMTP4.2	NtMTP5.1	NtMTP5.2	NtMTP6.1	NtMTP6.2	NtMTP7.1	NtMTP7.2	NtMTP7.3	NtMTP8.1	NtMTP8.2	NtMTP8.3	NtMTP8.4	NtMTP8.5	NtMTP9.1	NtMTP9.2	NtMTP10.1	NtMTP10.2	NtMTP10.3	NtMTP10.4	NtMTP11.1	NtMTP11.2	NtMTP12.1	NtMTP12.2
Gene transcription	5UTR Py-rich stretch			1				2			1		3	1						4	1		1
	CAAT	20	19	31	28	26	15	20	22	23	27	18	19	11	19	26	18	22	13	18	21	14	24	14	19	29	13
	TATA-box	22	19	36	36	85	80	33	26	60	48	48	29	52	55	58	50	50	50	31	41	31	71	37	68	19	11
Light responsiveness	ACE	1						1	1	1	1			1		1				1	1			1	1	1
	ATCT-motif										1		1	2		1			1						1		1
	Box 4	1			2					2	3		1	1	1	1					1			2		1
	CATT-motif	2	2		1								1	1						1	1
	G-Box	1											1	1			1		1		3			3	4
	G-box	4		1				1					1	2	1		1	1	1		4			7	4
	GT1-motif					3	1			1	1		2	3					1	2	4	1			2
	LAMP-element	1	1											1
	MRE	1		1			1		2					2							1					1	1
	MNF1			1																	1
	Sp1	1	2	3		4										2	9			9	1			1		2	1
	AE-box				2							1	1		1	1						1			1	1	1
	AT1-motif				1				1														1	2	1
	C-box				1
	as-2-box				1							1
	Box I			1			1		2	1	1	1			2	1	1					1	1		1
	GAG-motif		1			1	1	1	1				1			1	1				1
	3-AF1 binding site	1
	GATA-motif							1			1					1								1
	Gap-box							1		1	1		1
	I-box							1		1	2	1				1							1			1
	TCCC-motif							1	1									1	1						1
	AAAC-motif																									1	1
	ATC-motif																									1
	GA-motif			1								1	1		2			1								1	1
	chs-Unit 1 ml									1
	GTGGC-motif																										1
	box II														1
	chs-CM2a										1				2
	chs-CMA1a										1											1
	chs-CMA2a										1				2
	TCT-motif	1											1		1								1	2
	LS7																		1
Abiotic stress responsive	LTR		1									1		2	1			1						1
	MBS			1	3			2		1		2						1		1	1
	TC-rich repeat		1					2	1		1	1	2			2	2				2		2	1
	HSE	1	2			1					1	1	1		3		3	1						2	1	1	1
	WUN-motif			1																			1
	ARE	2	2			1		1	1	1		2	1	5	1	1	1	3		1	3						1
	GC-motif																		1							1
Tissue expression	CAT-box				1									1		1			1								1
	CCGTCC-box			2					1	1		1								2	2
	RY-element												3	1		1
	GCN4_motif		2			1													1		1		1
	Skn-1_motif	1	3	2	1	1	1	1	1	2	1	1		4		2		2	3	3	1	1	2	2	2	2	1
	HD-Zip1															1
	HD-Zip2															1
	as-2-box				1							1
Phytohormone responsive	ABRE												1	2			1		1		3			3	2
	CE3											1
	P-box									1	2			1			1	1	1					1			1
	GARE-motif	4	4			1		2				1	1		2			1	1
	TATC-box		2									1				1											1
	TCA-element				3	1	1	1	1	1	2		3	1		2					1		2	1	1	1	1
	SARE					1	1
	CGTCA-motif		1	1	2			1	1	3		1				1	1	1	1					2	2
	TGACG-motif		1	1	2			1	1	3		1				1	1	1	1					2	2
	TGA-element	1						2		1			1											1
	AuxRR-core																1
	ERE			1											1	1
Biotic stress responsive	EIRE															1			1	1	1
	Box-W1			1		1	1					2	1					1		4			1
	AT-rich sequence															1									1
	ELI-box3	1	1
Secondary metabolism	MBSI													1
	O2-site					1	1
Circadian control	circadian	2	1	2	1		1	1		1		1	1	1	1			3	2		1	1	1		1	1	1
Site-binding	Unnamed 1																								2
	Box III							1											2				2
	AT-rich element	1	1								1
